# Supplementary material for: U-shaped association of serum vitamin A concentrations with all-cause mortality in patients with NAFLD: results from the NHANES database prospective cohort study
Source: Front Nutr. 2024 Oct 30;11:1467659. doi: 10.3389/fnut.2024.1467659 (PMC11558463; doi:10.3389/fnut.2024.1467659)
Supplement: Supplementary file 1 [file Table_1.xlsx]

## Sheet: 按性别分层
Supplementary Table 1 Stratified analysis of the association between Serum Vitamin A and all-cause mortality in NAFLD by different sex groups.
Serum VA (per SD increase)(μg/dL)	Model 1 OR (95% CI)	P value	Model 2 OR (95% CI)	P value	Model 3 OR (95% CI)	P value
Male
Q1 [0.7,46.1]	Reference		Reference		Reference
Q2 (46.1,56.8]	0.447(0.312,0.639)	<0.0001	0.445(0.304,0.651)	<0.0001	0.452(0.280,0.728)	0.001
Q3 (56.8,69.2]	0.807(0.603,1.080)	0.150	0.621(0.444,0.869)	0.005	0.765(0.512,1.144)	0.192
Q4 (69.2,185]	0.797(0.593,1.071)	0.132	0.529(0.379,0.738)	<0.001	0.587(0.394,0.873)	0.009
P for trend		0.143		0.055		0.387
Female
Q1 [0.7,46.1]	Reference		Reference		Reference
Q2 (46.1,56.8]	1.215(0.906,1.629)	0.193	0.800(0.638,1.003)	0.053	0.935(0.615,1.423)	0.754
Q3 (56.8,69.2]	1.422(1.041,1.944)	0.027	0.641(0.494,0.833)	<0.001	0.599(0.390,0.922)	0.020
Q4 (69.2,185]	2.414(1.855,3.140)	<0.0001	0.759(0.620,0.928)	0.007	0.795(0.559,1.131)	0.202
P for trend		<0.0001		0.029		0.162
Model 1: no covariates were adjusted.
Model 2: Age and race were adjusted.
Model 3: Adjusted for age, race, BMI, smoking behavior, drinking behavior, physical activity, energy intake, CRP, diabetes, and hypertension status.
Abbreviations: 95%CI, 95% confidence interval; BMI, body mass index; CRP, C-reactive protein.
