# Supplementary material for: U-shaped association of serum vitamin A concentrations with all-cause mortality in patients with NAFLD: results from the NHANES database prospective cohort study
Source: Front Nutr. 2024 Oct 30;11:1467659. doi: 10.3389/fnut.2024.1467659 (PMC11558463; doi:10.3389/fnut.2024.1467659)
Supplement: Supplementary file 2 [file Table_2.xlsx]

## Sheet: Sheet1
Supplementary Table 2 Stratified analysis of the association between Serum Vitamin A and all-cause mortality in NAFLD by different age groups.
Serum VA (per SD increase)(μg/dL)	Model 1 OR (95% CI)	P value	Model 2 OR (95% CI)	P value	Model 3 OR (95% CI)	P value
18-39 years
Q1 [0.7,46.1]	Reference		Reference		Reference
Q2 (46.1,56.8]	0.547(0.188,1.597)	0.270	0.393(0.118,1.305)	0.127	0.500(0.094, 2.661)	0.416
Q3 (56.8,69.2]	0.968(0.362,2.589)	0.949	0.643(0.199,2.074)	0.460	1.128(0.266, 4.787)	0.870
Q4 (69.2,185]	1.259(0.460,3.449)	0.654	0.749(0.188,2.990)	0.682	1.219(0.250, 5.940)	0.806
P for trend		0.548		0.923		0.481
40-59years
Q1 [0.7,46.1]	Reference		Reference		Reference
Q2 (46.1,56.8]	0.469(0.272,0.806)	0.006	0.452(0.259,0.789)	0.005	0.430(0.203,0.913)	0.028
Q3 (56.8,69.2]	0.966(0.602,1.548)	0.884	0.917(0.558,1.509)	0.734	1.044(0.607,1.794)	0.878
Q4 (69.2,185]	0.709(0.439,1.148)	0.162	0.647(0.391,1.070)	0.090	0.670(0.346,1.296)	0.234
P for trend		0.862		0.67		0.978
60-85 years
Q1 [0.7,46.1]	Reference		Reference		Reference
Q2 (46.1,56.8]	0.733(0.565,0.951)	0.019	0.682(0.522,0.892)	0.005	0.647(0.444,0.943)	0.024
Q3 (56.8,69.2]	0.699(0.550,0.889)	0.003	0.631(0.493,0.807)	<0.001	0.590(0.417,0.836)	0.003
Q4 (69.2,185]	0.787(0.602,1.029)	0.080	0.692(0.526,0.911)	0.009	0.617(0.430,0.884)	0.009
P for trend		0.363		0.092		0.052
Model 1: no covariates were adjusted.
Model 2: sex and race were adjusted.
Model 3: Adjusted for sex, race, BMI, smoking behavior, drinking behavior, physical activity, energy intake, CRP, diabetes, and hypertension status.
Abbreviations: 95%CI, 95% confidence interval; BMI, body mass index; CRP, C-reactive protein.
